# Supplementary material for: Healthcare Provider Recommendations and Observed Changes in HPV Vaccination Acceptance during the COVID-19 Pandemic
Source: Vaccines (Basel). 2022 Sep 12;10(9):1515. doi: 10.3390/vaccines10091515 (PMC9504052; doi:10.3390/vaccines10091515)
Supplement: Supplementary file 1 [file vaccines-10-01515-s001.zip]

Archive with 1 entries (1 files):
- vaccines-1897993-supplementary.pdf
